# Supplementary material for: Effect of repeat refresher courses on neonatal resuscitation skill decay: an experimental comparative study of in-person and video-based simulation training
Source: Adv Simul (Lond). 2023 Feb 25;8:7. doi: 10.1186/s41077-023-00244-5 (PMC9959951; doi:10.1186/s41077-023-00244-5)
Supplement: Supplementary file 2 — Additional file 2. “Data Summary by Participant” Knowledge = Knowledge Examination; GM = golden minute; Practical= Practical Examination; NA = “not applicable”, used in the case of participant not completing the task or lacking documentation. Assigned “Group” as described in manuscript, designated by either Traditional “T” or Video “V” and scheduled initial follow up designated by number (2-month, 4-month, 6-month). “A” denotes first follow-up, completed by T2, V2, T4, V4 groups; “B” denotes second follow-up, completed by T2, V2 groups. [file 41077_2023_244_MOESM2_ESM.xlsx]

## Sheet: Data summary by qualification
Participant	Group	Initial knowledge pre	Initial knowledge post	Initial practical pre	Initial practical post	Initial GM pre	Initial GM post (sec)	A knowledge pre	A practical pre	A practical post	A GM pre (sec)	A GM post (sec)	B knowledge pre	B practical pre	B practical post	B GM pre (sec)	B GM post (sec)
1	V4	12	17	3	17	NA	57		ABSENT	ABSENT	ABSENT
2	T4	11	16	4	18	NA	<1 min	15	17	18	71	53
3	V2	10	14	3	16	NA	44	15	14	17	122	49	17	16	17	66	50
4	V2	12	16	2	18	NA	58	16	14	15	83	47	18	14	15	97	54
5	T6	9	16	2	15	NA	124
6	V2	14	18	11	14	112	36	17	14	17	75	45	18	13	15	75	50
7	V6	14	18	4	16	NA	75
8	T6	8	13	0	17	NA	47
9	T4	11	15	4	18	NA	<1 min	17	16	NA	51	NA
10	T2	10	17	2	17	NA	59	17	14	17	111	42
11	T4	12	14	4	16	NA	46	18	16	NA	56	NA
12	V2	13	16	4	18	NA	42	18	15	17	116	46	17	17	NA	62	NA
13	V2	15	15	6	16	90	60	17	14	16	110	38
14	V6	11	18	7	17	101	42
15	V4	14	18	2	17	NA	40	16	15	16	100	85
16	T4	12	18	3	18	NA	<1 min	17	17	NA	62	NA
17	T2	14	17	2	16	110	49	13	18	NA	50	NA	18	14	17	79	60
18	T4	13	16	3	13	NA	41	15	11	16	123	56
19	T6	12	17	4	13	NA	66
20	T6	10	15	2	16	NA	45
21	V6	13	15	2	17	NA	58
22	V2	11	15	4	17	NA	58	17	13	NA	49	NA	18	14	NA	78	NA
23	T4	14	16	4	17	NA	>1min	17	15	17	117	38
24	V6	14	16	4	18	NA	<1min
25	T6	11	17	3	16	NA	57
26	V2	14	16	1	16	NA	59	17	14	16	75	32	18	17	18	76	47
27	T2	10	17	3	18	NA	60	16	16	16	68	36	17	15	16	63	51
28	V4	15	16	3	17	NA	>1 min	17	15	NA	52	NA
29	V2	14	15	4	15	NA	59	17	14	15	32	48	18	16	NA	59	NA
30	T6	12	17	1	17	NA	48
31	T6	15	14	2	17	NA	77
32	V4	10	14	5	16	NA	45	15	15	15	180	70
33	T4	16	16	4	18	NA	15??	17	11	14	86	39
34	V4	10	16	3	17	NA	62	17	15	16	130	73
35	V6	14	15	3	16	NA	59
36	T6	16	15	4	16	NA	59
37	V4	15	18	2	17	NA	56	16	15	16	80	40
38	T6	15	17	2	17	NA	48
39	T2	11	18	1	13	NA	87	18	17	17	65	49	18	17	NA	51	NA
40	T2	11	17	4	16	NA	60	17	14	17	128	54	17	15	17	73	48
41	V6	14	18	3	14	NA	62
42	V4	15	16	2	17	NA	73	16	14	15	71	70
43	V2	11	16	2	15	NA	43	18	15	15	120	75	17	14	NA	46	NA
44	T2	15	17	2	14	NA	73	16	14	17	94	42	18	17	18	72	30
45	T4	11	17	2	15	NA	78	17	13	12	79	90
46	T2	13	16	4	15	NA	38	16	17	17	74	42	18	11	18	83	47
47	T2	13	18	3	16	NA	45	17	14	NA	52	NA	16	15	17	66	39
48	V6	8	13	7	14	NA	79
49	V6	15	17	5	17	NA	59
